# Supplementary material for: Isolation and Characterization of an Unknown Process-Related Impurity in Furosemide and Validation of a New HPLC Method
Source: Molecules. 2023 Mar 6;28(5):2415. doi: 10.3390/molecules28052415 (PMC10005432; doi:10.3390/molecules28052415)
Supplement: Supplementary file 1 [file molecules-28-02415-s001.zip]

Archive with 1 entries (1 files):
- molecules-2251568-supplementary.pdf
